# Supplementary material for: A systematic review and meta-analysis of human and zoonotic dog soil-transmitted helminth infections in Australian Indigenous communities
Source: PLoS Negl Trop Dis. 2022 Oct 24;16(10):e0010895. doi: 10.1371/journal.pntd.0010895 (PMC9632820; doi:10.1371/journal.pntd.0010895)
Supplement: S1 Table — (XLSX) [file pntd.0010895.s002.xlsx]

## Sheet: Table
Title	Authors	Inclusion type (quantitative/ qualitative)	Publication year	Study objectives	State	Study site(s)	Study time period(s)	Study design	Host species	Sample type	Sample size	Parasite species	Diagnostic technique used	Diagnostic/identification details	Number of positives	Apparent prevalence/incidence	Notes	Factors affecting prevalence, incidence and distribution of positive samples	Ethics statement included		Risk of bias: was study target population representative?	Risk of bias: was sampling frame representative of target population?	Risk of bias: was random selection or census used?	Risk of bias: was non-response bias minimal?	Risk of bias: was data collected directly from subjects?	Risk of bias: was there an acceptable case definition?	Risk of bias: was test reliable and validated?	Risk of bias: was same mode of data collection used for all subjects?	Risk of bias: was length of shortest prevalence period appropriate?	Risk of bias: were numerator and denominator appropriate?		Overall risk of bias summary		Risk of bias notes
The hookworm Ancylostoma ceylanicum: An emerging public health risk in Australian tropical rainforests and Indigenous communities	FA Smout, LF Skerratt, JRA Butler, CN Johnson, BC Congdon, RCA Thompson	Quantitative	2017	Investigate prevalence of A ceylanicum in soil and free-ranging domestic dogs	Queensland	Mossman	2010-2011	Survey	Domestic dogs	Faeces	23	Ancylostoma ceylanicum	PCR	PCR methodology from Traub RJ, Inpankaew T, Sutthikornchai C, Sukthana Y, Thompson RCA. PCR-based coprodiagnostic tools reveal dogs as reservoirs of zoonotic ancylostomiasis caused by Ancylostoma ceylanicum in temple communities in Bangkok. Vet Parasitol. 2008	5	0.217391	Mixed infections evident, location statistically significant	Uncertainty of dog/dingo population. Soil samples and ground faecal samples contaminated and not necessarily evidence of dog/dingo infection	Yes		Low risk	Low risk	High risk	High risk	Low risk	Low risk	Low risk	Low risk	Low risk	Low risk		Low risk		Uncertainty of population
						Yarrabah			Domestic dogs	Faeces	34	Ancylostoma ceylanicum	PCR		0	0	Mixed infections evident, location statistically significant
						Jumbun			Domestic dogs	Faeces	6	Ancylostoma ceylanicum	PCR		0	0	Mixed infections evident, location statistically significant
						Mossman			Domestic and wild dogs	Soil	9	Ancylostoma ceylanicum	PCR		5	0.555556	Location not statistically significant
						Yarrabah			Domestic and wild dogs	Soil	8	Ancylostoma ceylanicum	PCR		2	0.25	Location not statistically significant
						Mossman			Domestic dogs	Faeces	23	Ancylostoma caninum	PCR		22	0.956522	Mixed infections evident, location statistically significant
						Yarrabah			Domestic dogs	Faeces	34	Ancylostoma caninum	PCR		34	1	Mixed infections evident, location statistically significant
						Jumbun			Domestic dogs	Faeces	6	Ancylostoma caninum	PCR		6	1	Mixed infections evident, location statistically significant
						Mossman			Domestic and wild dogs	Soil	9	Ancylostoma caninum	PCR		8	0.888889	Location not statistically significant
						Yarrabah			Domestic and wild dogs	Soil	8	Ancylostoma caninum	PCR		8	1	Location not statistically significant
						Yarrabah			Wild dogs, dingoes, dingo hybrids	Wild dog carcasses	27	Ancylostoma caninum	Morphological identification and PCR for confirmation	Immediate necropsy full GI examination, preserved in ethanol, adults identified via microscopy as in Biocca's paper, at least 50 worms identified before deciding on species	26	0.962963
Zoonotic Helminth Diseases in Dogs and Dingoes Utilising Shared Resources in an Australian Aboriginal Community	FA Smout, LF Skerratt, CN Johnson, JRA Butler, BC Congdon	Quantitative	2018	Investigate prevalence of zoonotic helminth diseases	Queensland	Yarrabah	2007-2012	Survey	Dingoes	Dingo carcasses	27	Ancylostoma caninum	Morphological identification		27	1		Seasonal variation may affect prevalence. Faeces sourced from ground may have been contaminated	Yes		Low risk	Low risk	High risk	High risk	Low risk	Low risk	Low risk	Low risk	Low risk	Low risk		Low risk		Oportunistic, no census
						Yarrabah			Dingoes	Faeces	8	Ancylostoma caninum	PCR	PCR methodology from Traub RJ, Inpankaew T, Sutthikornchai C, Sukthana Y, Thompson RCA. PCR-based coprodiagnostic tools reveal dogs as reservoirs of zoonotic ancylostomiasis caused by Ancylostoma ceylanicum in temple communities in Bangkok. Vet Parasitol. 2008	8	0.666667	Some faecal samples not subjected to speciation on PCR due to late submission				L	L	H	H	L	L	L	L	L	L		L
						Yarrabah			Domestic dogs	Faeces	57	Ancylostoma caninum	PCR		51	0.894737					L	L	H	H	L	L	L	L	L	L		L
						Yarrabah			Domestic dogs	Domestic dog carcasses	28	Ancylostoma caninum	Morphological identification		27	0.964286					L	L	H	H	L	L	L	L	L	L		L
						Yarrabah			Dingoes	Dingo carcasses	27	Ancylostoma ceylanicum	Morphological identification		3	0.111111					L	L	H	H	L	L	L	L	L	L		L
						Yarrabah			Dingoes	Faeces	8	Ancylostoma ceylanicum	PCR	PCR methodology from Traub RJ, Inpankaew T, Sutthikornchai C, Sukthana Y, Thompson RCA. PCR-based coprodiagnostic tools reveal dogs as reservoirs of zoonotic ancylostomiasis caused by Ancylostoma ceylanicum in temple communities in Bangkok. Vet Parasitol. 2008	1	0.0833333	Some faecal samples not subjected to speciation on PCR due to late submission				L	L	H	H	L	L	L	L	L	L		L
A Community-Directed Integrated Strongyloides Control Program in Queensland, Australia.	A Miller, E Young, V Tye	Quantitative	2018	Describe a community-directed intervention model	Queensland	Woorabinda	2004-2005	Cohort study	Humans	Blood	867	Strongyloides stercoralis	Serology	Not stated, but IFAT implied from reference	144	0.16609		Not point prevalence with serology, may indicate past infection	Yes		Low risk	Low risk	Low risk	Low risk	Low risk	Low risk	Low risk	Low risk	Low risk	Low risk		Low risk		Good participation, though not point prevalence with serology
Carriage of critically important antimicrobial resistant bacteria and zoonotic parasites amongst camp dogs in remote Western Australian indigenous communities	B Rusdi, T Laird, R Abraham, A Ash, I Robertson, S Mukerji, G Coombs, S Abraham, M O'Dea	Quantitative	2018	Investigate presence of zoonotically important bacteria and parasites in camp dogs	Western Australia	"East Kimberley 1"	2016 - 2017	Survey	Domestic dogs	Faeces	16	Ancylostoma caninum	Conventional PCR and sequencing	1g faeces examined with zinc sulphate flotation, DNA extracted from all faecal samples, coinventional PCR for Ancylostoma species, then purified products were sequences at Australian Genome Research Facility. PCR methodology from Traub RJ, Inpankaew T, Sutthikornchai C, Sukthana Y, Thompson RCA. PCR-based coprodiagnostic tools reveal dogs as reservoirs of zoonotic ancylostomiasis caused by Ancylo…	15	0.9375	Only dogs in neutering program were sampled, and some had empty rectums	Only dogs in neutering program were sampled, and some had empty rectums	Yes		Low risk	High risk	High risk	High risk	Low risk	Low risk	Low risk	Low risk	Low risk	Low risk		Moderate risk		Poor sampling group
						"East Kimberley 2"			Domestic dogs	Faeces	71	Ancylostoma caninum	Conventional PCR and sequencing		46	0.647887									L	L	L	L	L	L		M
						"East Kimberley 3"			Domestic dogs	Faeces	26	Ancylostoma caninum	Conventional PCR and sequencing		12	0.461538									L	L	L	L	L	L		M
						"West Kimberley 1"			Domestic dogs	Faeces	26	Ancylostoma caninum	Conventional PCR and sequencing		20	0.769231									L	L	L	L	L	L		M
						"West Kimberley 2"			Domestic dogs	Faeces	2	Ancylostoma caninum	Conventional PCR and sequencing		0	0									L	L	L	L	L	L		M
Clinical Associations of Human T-Lymphotropic Virus Type 1 Infection in an Indigenous Australian Population	L Einsiedel, T Spelman, E Goeman, O Cassar, M Arundell, A Gessain	Quantitative	2014	Investigate clinical associations with HTLV-1 positive adults	Northern Territory	Alice Springs, remote communities surrounding Alice Springs	2000 - 2010	Case-control study	Humans	Blood	1126	Strongyloides stercoralis	Serology ELISA	IgG ELISA. Serology results defined as positive, borderline or negative	269	0.238899	Serology may indicate non-current infection, borderline results up to interpretation	Only Indigenous adults screened for HTLV-1 at hospital included in study	Yes		Low risk	High risk	High risk	High risk	Low risk	Low risk	Low risk	Low risk	Low risk	Low risk		Moderate risk		Not focussed on Strongyloides, retrospective study so sampling and participation issues
Does Strongyloides stercoralis infection protect against type 2 diabetes in humans? Evidence from Australian Aboriginal adults	R Hays, A Esterman, P Giacomin, A Loukas, R McDermott	Quantitative	2015	To explore the relationship between infection with Strongyloides stercoralis and the likelihood of having type 2 diabetes mellitus	Western Australia	Far North Kimberley	2013	Survey	Humans	Blood	259	Strongyloides stercoralis	Serology ELISA (commercial IgG DRG laboratory)	ELISA (commercial IgG DRG laboratory) Absorbance values <02: negative, 0.2-0.4: equivocal, >0.4: positive normally Modified values used: >0.3 positive, <0.3 equivocal	92	0.355212	Original serology cutoffs based on very low prevalence in urban centres, so modified for clinical value	Serology may just indicate previous infection, not active infection. No randomisation	Yes		Low risk	Low risk	High risk	High risk	Low risk	Low risk	Low risk	Low risk	Low risk	Low risk		Low risk		Small sample from community, no randomisation
Detection of classic and cryptic Strongyloides genotypes by deep amplicon sequencing: A preliminary survey of dog and human specimens collected from remote Australian communities	M Beknazarova, J Barratt, R Bradbury, M Lane, H Whiley, K Ross	Quantitative	2019	To investigate the Australian dogs’ potential to infect humans with Strongyloides stercoralis	Northern Territory	Northern Territory	Undisclosed	Survey	Domestic dogs	Faeces	273	Strongyloides stercoralis	qPCR and sequencing	qPCR methodology from Verweij JJ, Canales M, Polman K, Ziem J, Brienen EA, Polderman AM, et al. Molecular diagnosis of Stron- gyloides stercoralis in faecal samples using real-time PCR. Transactions of the Royal Society of Tropical Medicine and Hygiene. 2009; 103(4):342–6	47			Possible repeated sampling	Yes		Low risk	High risk	High risk	High risk	High risk	Low risk	Low risk	Low risk	Low risk	High risk		Moderate risk		Not assessing prevalence, possibility of repeated sampling
					Northern Territory, Queensland	Royal Darwin Hospital and Townsville Hospital			Humans	Faeces	3	Strongyloides stercoralis	qPCR and sequencing		3		Not suitable for meta-analysis as these samples were already known to be positive and were only used for sequencing								H	L	L	L	L	H		M
										Sputum	1	Strongyloides stercoralis	qPCR and sequencing		1		Not suitable for meta-analysis as these samples were already known to be positive and were only used for sequencing								H	L	L	L	L	H		M
Differences in the faecal microbiome of non-diarrhoeic clinically healthy dogs and cats associated with Giardia duodenalis infection: impact of hookworms and coccidia	J Slapeta, S Dowd, A Alanazi, M Westman, G Brown	Quantitative	2015	To evaluate the faecal microbiome between groups of animals co-infected with parasites	Queensland	Yarrabah	2007-2012	Survey	Domestic dogs	Faeces	102	Ancylostoma caninum	Saturated salt flotation and PCR amplification of ITS rDNA and RFLP as in Palmer et al (2007)		62	0.607843	Not all collected samples tested for STHs	Opportunistic sampling at health checks	Yes		Low risk	Low risk	High risk	High risk	Low risk	Low risk	Low risk	Low risk	Low risk	Low risk		Low risk		Not representative due to unknown population
					Northern Territory	Ti Tree					48	Ancylostoma caninum			4	0.0833333					L	L	H	H	L	L	L	L	L	L		L
					Northern Territory	Wurrumiyanga					18	Ancylostoma caninum			15	0.833333					L	L	H	H	L	L	L	L	L	L		L
					New South Wales	Collarenebri					32	Ancylostoma caninum			0	0					L	L	H	H	L	L	L	L	L	L
					New South Wales	Goodooga					27	Ancylostoma caninum			11	0.407407					L	L	H	H	L	L	L	L	L	L
					Western Australia	Bidyadanga					16	Ancylostoma caninum			2	0.125
Efficacy of albendazole against Giardia and hookworm in a remote Aboriginal community in the north of Western Australia	J Reynoldson, J Behnke, M Gracey, R Horton, R Spargo, R Hopkins, C Constantine, F Gilbert, C Stead, R Hobbs, R Thompson	Quantitative	1998	The parasitological, clinical efficacy and tolerability of albendazole in the treatment for both giardiasis and hookworm infection in a remote Aboriginal population was investigated	Western Australia	Undisclosed coastal Aboriginal community	1993	Cohort study	Humans	Faeces	295	Ancylostoma duodenale	Zinc sulphate flotation and direct faecal microscopy, followed by Kato-Katz for positive samples	Identification of hookworm larvae as A. duodenale was made following faecal culture in charcoal using standard techniques (Beaver et al., 1984)	236	0.8	Exclusion prior to the study included: patients receiving or who had received anthelmintics during the 10 days prior to commenc- ing the study; patients with acute illness, with or without fever; patients with significant proteinuria or history of blood dyscrasias; pregnant women and those of child-bearing potential (unless adequate contraception was in use) defined as use of intrauterine devices…		Yes		Low risk	Low risk	Low risk	Low risk	Low risk	Low risk	Low risk	Low risk	Low risk	Low risk		Low risk		Good participation, Kato-Katz but validated but poor sensitivity
Intestinal parasite infections in Western Australian Aborigines	H Jones	Quantitative	1980	To determine the prevalence of intestinal parasites in Western Australia	Western Australia	West Kimberley	1973-1978	Survey	Humans	Faeces	661	Strongyloides stercoralis	formalin-ether sedimentation stained with iodine	Egg or larval stage not specified	29	0.0438729	Pooled Indigenous and non-Indigenous, but 91% of Kimberley and Pilbara were Indigenous	Pooled Indigenous and non-Indigenous results, poor diagnostic methodology	No		Low risk	Low risk	High risk	High risk	Low risk	High risk	Low risk	Low risk	Low risk	Low risk		Low risk		Decent sample size but not random and maybe poor diagnostic
						Pilbara					142				3	0.0211268					L	L	H	H	L	H	L	L	L	L		L
						West Kimberley					429	Ancylostoma duodenale			47	0.109557					L	L	H	H	L	H	L	L	L	L		L
						East Kimberley					87				49	0.563218					L	L	H	H	L	H	L	L	L	L		L
						Pilbara					96				2	0.0208333					L	L	H	H	L	H	L	L	L	L		L
						Port Hedland					46	Trichuris trichiura			1	0.0217391					L	L	H	H	L	H	L	L	L	L		L
Failure of pyrantel in treatment of human hookworm infections (Ancylostoma duodenale) in the Kimberley region of North West Australia	J Reynoldson, J Behnke, L Pallant, M Macnish, F Gilbert, S Giles, R Spargo, RCA Thompson	Quantitative	1997	To investigate the effect of pyrantel on hookworm infections	Western Australia	Kimberley	1996	Cohort study	Humans	Faeces	108	Hookworm' Ancylostoma duodenale	Zinc sulphate flotation	Eggs	33	0.305556	Kato-Katz to confirm and quantify positives. Some random positive samples cultured to distinguish hookworm species. A duodenale might not be the cause of all infections	Pregnant women and children less than 2yo excluded, 80% of patients were children, unlikely to be able to determine Strongyloides infection	Yes		Low risk	High risk	High risk	High risk	Low risk	Low risk	Low risk	Low risk	Low risk	Low risk		Moderate risk		Poor sampling choice and participation
											108	Trichuris trichiura	Zinc sulphate flotation	Eggs	3	0.0277778					L	H	H	H	L	L	L	L	L	L		M
											108	Strongyloides stercoralis	Zinc sulphate flotation	Not specified	2	0.0185185					L	H	H	H	L	L	L	L	L	L		M
The prevalence of hookworm infection, iron deficiency and anaemia in an Aboriginal community in north-west Australia	R Hopkins, M Gracey, R Hobbs, R Spargo, M Yates, RCA Thompson	Quantitative	1997	Determine the prevalence of hookworm infections, iron deficiency and anaemia in an Aboriginal community in the north of Western Australia	Western Australia	Kimberley	1992	Survey	Humans	Faeces	243	Ancylostoma duodenale	Zinc sulphate concentration method, direct smear if insufficient	Eggs	187	0.769547		Only one faecal examination so likely to underestimate prevalence. Poor choice of diagnostic for these parasites	No		Low risk	Low risk	Low risk	Low risk	Low risk	Low risk	Low risk	Low risk	Low risk	Low risk		Low risk		High participation, though inferior diagnostic
											243	Strongyloides stercoralis	Zinc sulphate concentration method, direct smear if insufficient	Not specified	10	0.0411523					L	L	L	L	L	L	L	L	L	L		L
											243	Trichuris trichiura	Zinc sulphate concentration method, direct smear if insufficient	Eggs	3	0.0123457					L	L	L	L	L	L	L	L	L	L		L
Higher HTLV-1c proviral loads are associated with blood stream infections in an Indigenous Australian population	L Einsiedel, T Spelman, O Cassar, S Joseph, A Gessain	Qualitative	2016	To determine whether BSI risk increases with HTLV-1c proviral load (PVL) and to identify the pathogens responsible in the context of HTLV-1 related conditions	Northern Territory	Alice Springs hospital	2008-2009	Case-control study	Humans	Blood	61	Strongyloides stercoralis	Serology	Method not directly stated, but likely IgG ELISA as with other studies from same location by same author.	11	0.180328	Very difficult to get useable data from this as so restricted in scope for Strongyloides	Hospital admissions only, adults only, Bloodstream infection positive cases included	Yes		High risk	High risk	High risk	High risk	Low risk	Low risk	Low risk	Low risk	Low risk	High risk		Moderate risk		Strongyloides not a focus, poor sample selection
Intestinal parasites in dogs from an aboriginal community in New South Wales	D Jenkins, P Andrew	Quantitative	1993	Report species of helminth parasites in dogs	New South Wales	Around Ulladulla	1993	Survey	Dogs	Necropsy small intestine contents	15	Ancylostoma caninum	Morphological identification	Adults	15	1	Not much detail on technique	Only euthanised dogs included so likely less cared for, poor method description	No		Low risk	High risk	High risk	High risk	Low risk	Low risk	Low risk	Low risk	Low risk	Low risk		Moderate risk		Poor sampling especially size
Intestinal parasites of children and adults in a remote Aboriginal community of the Northern Territory, Australia, 1994–1996	J Shield, K Aland, T Kearns, G Gongdjalk, D Holt, B Currie, P Prociv	Quantitative	2015	Investigate hookworm and other parasites in an Aboriginal community	Northern Territory	Galiwin'ku	1994-1996	Survey	Humans	Faeces	314	Trichuris trichiura	Saline wet prep, also formol-ether count method	Eggs	270	0.859873	Possible repeated sampling? No random sampling. Treatmetn program in place	Small sample size at each time point and possibility of repeated sampling. Inconsistent variation of children and gender balances. Seasonal variation may affect prevalence	Yes		Low risk	High risk	Low risk	High risk	Low risk	Low risk	Low risk	Low risk	Low risk	Low risk		Low risk		Longer term, not point prevalence
											314	Hookworm identified as Ancylostoma spp	Saline wet prep, also formol-ether count method	Eggs, larvae	113	0.359873					L	H	L	H	L	L	L	L	L	L		L
											314	Strongyloides stercoralis	Saline wet prep, also formol-ether count method	"Larvae"	60	0.191083					L	H	L	H	L	L	L	L	L	L		L
											39	Strongyloides stercoralis	IgG serology	IgG ELISA	11	0.282051
Intestinal pathogens and parasites in Australian Aboriginal children from birth to two years of age	M Gracey, H Sullivan, V Burke, V Wymer, R Mogyorosy, S Gunzbung, J Iveson	Quantitative	1992	Investigate infections and parasitism in children up to 2 years of age	Western Australia	Kimberley	1984-1985	Survey	Humans	Faeces	48	Strongyloides stercoralis	formol-ether acetate concentration method	Not specified	2	0.0416667	Poor description of methodology	Only children <2 years old included	No		High risk	High risk	High risk	High risk	Low risk	Low risk	Low risk	Low risk	Low risk	High risk		Moderate risk		Only <2yo children, no definitive prevalence stated
											48	Hookworm	formol-ether acetate concentration method	Eggs	2	0.0416667					H	H	H	H	L	L	L	L	L	H		M
Non-communicable diseases, infection and survival in a retrospective cohort of Indigenous and non-Indigenous adults in central Australia	L Einsiedel, L Fernandes, S Joseph, A Brown, R Woodman	Quantitative	2013	Investigate the link between non-communicable diseases and infection risk	Northern Territory	Alice Springs hospital	2001-2007	Cohort study	Humans	Blood	235	Strongyloides stercoralis	Serology	Method not directly stated, but likely IgG ELISA as with other studies from same location by same author.	78	0.331915	No real description of serology methodology. Subset of bloodstream infected patients admitted to hospital included in data, so not good representation	Bloodstream infection positive adults diagnosed <48hrs after hospital admission. Very limited subset of population	Yes		High risk	High risk	High risk	High risk	Low risk	High risk	Low risk	Low risk	High risk	High risk		Moderate risk		Not focussed on Strongyloides so sample selection not appropriate
Observations on strongyloidiasis in Queensland Aboriginal communities	P Prociv, R Luke	Quantitative	1993	Report prevalence and distribution of S. stercoralis	Queensland	Doomadgee	1974-1990	Survey	Humans	Faeces	1488	Strongyloides stercoralis	formol-ether concentration method	Not specified	178	0.119624		Movement of people between commmunities, Children under 15 years of age	No		High risk	High risk	High risk	High risk	Low risk	Low risk	High risk	Low risk	Low risk	Low risk		Moderate risk		Sample selection children <15yo
						Aurukun	1973-1990				938				61	0.065032					H	H	H	H	L	L	H	L	L			M
						Gununa	1978-1991				928				52	0.0560345					H	H	H	H	L	L	H	L	L			M
						Weipa	1974-1988				859				42	0.0488941					H	H	H	H	L	L	H	L	L			M
						Yarrabah	1975-1986				1465				46	0.0313993
						Kowanyama	1974-1987				1120				32	0.0285714
						Lockhart River	1973-1991				1568				41	0.026148
						Mt Isa	1975-1989				511				12	0.0234834
						Cherbourg	1974-1989				2462				41	0.0166531
						Cunnamulla	1975-1989				437				1	0.00228833
						Brisbane	1974-1991				3401				10	0.00294031
Observations on the endo- and ectoparasites affecting dogs and cats in Aboriginal communities in the north-west of Western Australia	RCA Thompson, B Meloni, R Hopkins, P Deplazes, J Reynoldson	Quantitative	2008	Determine prevalence of parasites in dogs and cats	Western Australia	Kimberley	Undisclosed	Survey	Dogs	Faeces	188	Ancylostoma caninum	Zinc sulphate solution	Eggs	99	0.526596	Unlikely to be able to identify to species level	Unlikely to be able to identify to species level, poor diagnsotic methodology	No		Low risk	High risk	High risk	High risk	Low risk	Low risk	Low risk	High risk	Low risk	Low risk		Moderate risk		Poor methodology, little population description, inconsistent sampling
Strongyloides seroprevalence before and after an ivermectin mass drug administration in a remote Australian Aboriginal community	T Kearns, B Currie, A Cheng, J McCarthy, J Carapetis, D Holt, W Page, J Shield, R Gundjirryirr, E Mulholland, L Ward, R Andrews	Quantitative	2017	Report the impact on Strongyloides seroprevalence after two oral ivermectin mass drug administrations (MDAs) delivered 12 months apart in a remote Australian Aboriginal community	Northern Territory	[Galiwin'ku] probably	2010-2011	Cohort study	Humans	Blood	818	Strongyloides stercoralis	Serology	IgG ELISA	175	0.213936	Limitations of serology	Faeces from children who did not consent to blood sampling	Yes		Low risk	Low risk	Low risk	High risk	Low risk	Low risk	Low risk	High risk	Low risk	Low risk		Low risk		Only subset of participants gave samples for testing, so 68% of community
										Faeces	41	Strongyloides stercoralis	Wet prep microscopy/Faecal culture	"Larvae"	4	0.097561					L	L	L	H	L	L	L	H	L	L		L
The prevalence and clinical associations of HTLV-1 infection in a remote indigenous community	L Einsiedel, H Pham, R Woodman, C Pepperill, K Taylor	Quantitative	2016	Determine the prevalence of HTLV-1 and associated diseases	Northern Territory	"remote Northern Territory Indigenous community"	2014-2015	Survey	Humans	Blood	72	Strongyloides stercoralis	Serology	Method not directly stated, but likely IgG ELISA as with other studies from same location by same author.	10	0.138889	Children under 2 not sampled, not all included in study sampled	Subjects over 2 years of age and those who consented to sampling	Yes		Low risk	Low risk	Low risk	High risk	Low risk	Low risk	Low risk	Low risk	Low risk	Low risk		Moderate risk		Only subset of Strongyloides results is suspicious
The prevalence of Giardia and other intestinal parasites in children, dogs and cats from Aboriginal communities in the Kimberley	B Meloni, RCA Thompson, R Hopkins, J Reynoldson, M Gracey	Quantitative	1993	To determine the prevalence of Giardia duodenalis and other intestinal parasites in children, dogs and cats from Aboriginal communities in the west Kimberley region of Western Australia	Western Australia	West Kimberley	1987-1991	Survey	Humans	Faeces	385	Ancylostoma duodenale	Direct microscopy and/ zinc sulfate flotation	Eggs	5	0.012987	Poor methodology description, not stated if looking for larvae, unlikely to be able to differentiate species except adults in GI content of dogs	Mostly children sampled, most samples collected during dry season	No		Low risk	High risk	High risk	High risk	Low risk	Low risk	Low risk	Low risk	Low risk	Low risk		Moderate risk		Children only
											385	Trichuris trichiura	Direct microscopy and/ zinc sulfate flotation	Eggs	1	0.0025974					L	H	H	H	L	L	L	L	L	L		M
											385	Strongyloides stercoralis	Direct microscopy and/ zinc sulfate flotation	Not stated	1	0.0025974					L	H	H	H	L	L	L	L	L	L		M
									Dogs	Faeces, post mortem faecal samples and GI content	182	Ancylostoma caninum	Direct microscopy and/ zinc sulfate flotation	Eggs	93	0.510989					L	H	H	H	L	L	L	L	L	L		M
Treatment of intestinal parasites in Australian aboriginal children	J Best, J Welch, C Filippich, L McPhee	Quantitative	1976	Observation of the effects of treatment of parasite infections	Queensland	Kowanyama	1972	Cohort study	Humans	Faeces	62	Trichuris trichiura	Direct microscopy and zinc sulfate flotation	Eggs	32	0.516129	Some T trichiura only found via flotation	Children aged 5.5 to 8.7 years, poor choice of diagnostics	No		High risk	Low risk	High risk	High risk	Low risk	High risk	Low risk	Low risk	Low risk	Low risk		Moderate risk		Children only
											62	Strongyloides stercoralis	Direct microscopy and zinc sulfate flotation	Not stated	6	0.0967742					H	L	H	H	L	H	L	L	L	L		M
Two nations: Racial disparities in bloodstream infections recorded at Alice Springs Hospital, central Australia, 2001-2005	L Einsiedel, R Woodman	Quantitative	2010	To compare bloodstream infection (BSI) rates, pathogens and mortality among Indigenous and non-Indigenous adults in central Australia	Northern Territory	Alice Springs hospital	2001-2005	Case-control study	Humans	Blood	206	Strongyloides stercoralis	Serology	Method not directly stated, but likely IgG ELISA as with other studies from same location by same author.	73	0.354369	Only adults with bloodstream infections	Unable to determine population based rate due to hospital setting and transient population, very narrow inclusion criteria	Yes		Low risk	High risk	High risk	High risk	Low risk	High risk	High risk	Low risk	High risk	Low risk		Moderate risk		Retrospective hospital record analysis, poor methodology
Utility of serological follow-up of chronic strongyloidiasis after anthelminthic chemotherapy	W Page, K Dempsey, J McCarthy	Quantitative	2006	Assess seroconversion response to therapy	Northern Territory	East Arnhem Land	1996-2002	Cohort study	Humans	Blood	508	Strongyloides stercoralis	Serology	IgG ELISA	177	0.348425	Serology cutoffs recognised as an issue	No confirmation of diagnosis	Yes		High risk	Low risk	High risk	High risk	Low risk	Low risk	Low risk	Low risk	Low risk	Low risk		Moderate risk		Only those tested selected as retrospective
Final Report of the Australian Hookworm Campaign	W Sweet	Quantitative	1924	Determine prevalence of hookworm	All	Nationwide	1919-1922	Survey	Humans	Faeces	9956	Hookworm	Saturated salt flotation	Eggs	4275	0.429389	Whole country, can't disaggregate further than state, and then only for Queensland	Inconsistent technique with likely poor equipment and possibly delayed processing, whole country data aggregated	No		High risk	High risk	High risk	High risk	Low risk	Low risk	High risk	High risk	Low risk	Low risk		Moderate risk		Good sample size but poor classification, test likely unreliable
Strongyloidiasis in the Northern Territory: under-recognised and under-treated?	D Fisher, F McCarry, B Currie	Qualitative	1993	Describe the clinical and laboratory features and management of Strongyloides stercoralis	Northern Territory	Royal Darwin Hospital	1991 - 1992	Case-control study	Humans	Faeces	"Approximately 2000 specimens"	Strongyloides stercoralis	Direct microscopy, standard concentration using formalin and ethyl acetate	Not stated				No denominator, only number of specimens listed	No		High risk	High risk	High risk	High risk	Low risk	Low risk	High risk	Low risk	Low risk	High risk		High risk		No prevalence, essentially just case studies
												Trichuris trichiura									H	H	H	H	L	L	H	L	L	H		H
												"hookworms"									H	H	H	H	L	L	H	L	L	H		H
Hookworm in the Northern Territory: Down but not out	J Davies, S Majumdar, R Forbes, P Smith, B Currie, R Baird	Qualitative	2013	To determine the prevalence and trends of human hookworm infection (HWI) in the Northern Territory over the past 10 years, and to assess the influence of the community children’s deworming program	Northern Territory	Territory-wide	2002-2012	Case-control study	Humans	Faeces	"64691 specimens"	Hookworm	Wet mount microscopy and concentration method				Only cases shown, not proper sample size or population data	Not a proper prevalence study. No systematic sampling, almost all from hospital. Can't disaggregate Indigenous samples	Yes		High risk	High risk	High risk	High risk	Low risk	Low risk	Low risk	Low risk	Low risk	High risk		Moderate risk		Poor sampling, no real denominator for prevalence
Intestinal parasites in North Queensland	S Lambert	Qualitative	1921	Investigate prevalence of parasite infections in Northern Queensland	Queensland	Statewide	1918-1920	Survey	Humans	Faeces	1048	Hookworm'	Two plain smears and two smears after centrifuge		808	0.770992		Pooled resutls for Indigenous people, hookworm species not disaggregated	No		Low risk	High risk	Low risk	Low risk	Low risk	Low risk	High risk	Low risk	Low risk	Low risk		Low risk		Poor geographic traceability but decent sample
The veterinary and public health significance of hookworm in dogs and cats in Australia and the status of A. ceylanicum	CS Palmer, RJ Traub, ID Robertson, RP Hobbs, A Elliot, L While, R Rees, RCA Thompson	Qualitative	2007	Investigate prevalence of hookworm in dogs and cats in Australia	Queensland, Western Australia, Northern Territory	Broome, Derby, Darwin, Gapuwiyak, Cairns	2004-2005	Survey	Domestic dogs	Faeces		Ancylostoma caninum	PCR	Dogs from Aboriginal communities had 14% hookworm overall, but not disaggregated by location				Pooled results	No		Low risk	Low risk	High risk	High risk	Low risk	Low risk	Low risk	Low risk	Low risk	High risk		Moderate risk		Pooled results, poor sampling representation
					Western Australia	Broome			Domestic dogs	Faeces		Ancylostoma ceylanicum	PCR								L	L	H	H	L	L	L	L	L	H		M
Enteric pathogens, intestinal permeability and nitric oxide production in acute gastroenteritis	R Kukuruzovic, R Robins-Browne, N Anstey, D Brewster	Qualitative	2002	Examine the relationship of diarrheal severity outcomes with specific enteric pathogens	Northern Territory	Royal Darwin Hospital servicing surrounding region	1998-2000	Case-control study	Humans	Faeces	339	Strongyloides stercoralis	"Microscopy"	"Examination for ova, cysts and parasites"			The study included >95% of eligible Aboriginal diarrheal cases admitted during the study period and a convenience sample of the other three groups of non- Aboriginal diarrheal admissions and two control groups, representative of Aboriginal and non-Aborigi- nal children without diarrhea or other overt intestinal diseases	Poor methodology, aggregated results	Yes		High risk	Low risk	High risk	High risk	Low risk	Low risk	High risk	Low risk	Low risk	High risk		Moderate risk		Poor methodology, no disaggregated results
Anaemia in Yirrkala	D Watson, R Tozer	Qualitative	1986	Investigate the cause of anaemia	Northern Territory	Yirrkala	1983	Survey	Humans	Faeces	103	"Ancylostoma duodenale"	Not specified sufficiently - "stool examination"	Not specified, but likely to be adult worms although they may have been misidentified	15	0.145631	Very little detail about examination technique, life stage identified or method of identification	Poor study methodology	No		Low risk	Low risk	High risk	High risk	Low risk	High risk	High risk	Low risk	Low risk	Low risk		Moderate risk		Small faecal sampling as part of study, poor methodology
Epidemiology and microbiology of diarrhoea in young Aboriginal children in the Kimberley region of Western Australia	S Gunzburg, M Gracey, V Burke, B Chang	Qualitative	1992	Examine the epidemiology and microbiology of diarrhoea in young Aboriginal children in the Kimberley region of Western Australia	Western Australia	Kimberley		Survey	Humans	Faeces	104	Strongyloides stercoralis	"Microscopy"	Not stated	12	0.115385	Isolates' recorded out of all 555 samples collected from 104 children. No 'positive individuals' reported.	Study not focused on parasites and poor representation of results	No		High risk	High risk	High risk	High risk	Low risk	High risk	High risk	Low risk	Low risk	High risk		High risk		Poor representation and uncertainty of samples vs participants
												Ancylostoma duodenale			7	0.0673077					H	H	H	H	L	H	H	L	L	H		H
												Ascaris lumbricoides			1	0.00961538					H	H	H	H	L	H	H	L	L	H		H
												Trichuris trichiura			1	0.00961538					H	H	H	H	L	H	H	L	L	H		H
Risk factors for ill-health in a remote desert-dwelling Aboriginal community in Western Australia	M Gracey, R Spargo, P Smith, R Smith, V Burke, L Beilin, J Beilby, C Chin	Qualitative	1996	To document health status of a remote Aboriginal community with reference to nutrition, cardiovascular risks, renal disease and infections and to identify areas where health might be improved	Western Australia	Great Sandy Desert	1994	Survey	Humans	Faeces	17	Strongyloides stercoralis	"Microscopy"	Not stated	6	0.352941		Faeces only from children, very small sample size	No		High risk	High risk	High risk	High risk	Low risk	High risk	High risk	Low risk	Low risk	Low risk		High risk		Sample selection of children only, poor methodology
Pilot screening program for intestinal parasites and anaemia in adults in a Top End Aboriginal community	D Fryar, S Hagan	Qualitative	1997	Determine prevalence of parasite infections and anaemia	Northern Territory	Undisclosed Aboriginal community	Undisclosed	Survey	Humans	Faeces	28	Trichuris trichiura	"concentration techniques"	Eggs	7	0.25	Poor description of methodology, not peer reviewed	Small sample size, not much description of methodology, adults only	No		Low risk	High risk	High risk	High risk	Low risk	Low risk	High risk	Low risk	Low risk	Low risk		Moderate risk		Poor methodology, uncertain about sampling
											28	Strongyloides stercoralis	"concentration techniques"	Not stated	1	0.0357143					L	H	H	H	L	L	H	L	L	L		M
											28	Hookworm'	"concentration techniques"	Eggs	1	0.0357143					L	H	H	H	L	L	H	L	L	L		M
A field and laboratory evaluation of a commercial ELISA for the detection of Giardia coproantigens in humans and dogs.	R Hopkins, P Deplazes, B Meloni, J Reynoldson, R Thompson	Qualitative	1993	To report on field evaluation of a commerical ELISA for Giardia	Western Australia	Fitzroy Crossing	Undisclosed	Survey	Humans	Faeces	55	Ancylostoma duodenale'	Zinc sulphate concentration	Eggs			Results can't be disaggregated and may not be relevant to Indigenous communities. Only reporting hookworms in Giardia negative samples	Children 1-8 only	No		High risk	High risk	High risk	High risk	Low risk	High risk	Low risk	High risk	Low risk	High risk		High risk		Focussed on validating Giardia ELISA, poor demographic reporting, sampling cohort, very small sample size
									Dogs	Faeces and necropsy samples	29	Ancylostoma caninum'	Zinc sulphate concentration	Eggs							H	H	H	H	L	H	L	H	L	H		H
Application of PCR-Based Tools to Explore Strongyloides Infection in People in Parts of Northern Australia	G Robertson, A Koehler, R Gasser, M Watts, R Norton, R Bradbury	Qualitative	2017	Assess use of PCR in diagnosis of Strongyloides	Queensland	Several across state	2014	Survey	Humans	Faeces	Uncertain	Strongyloides stercoralis	PCR	Larvae			Not measuring prevalence, case reports only and evaluating PCR in field setting	Mostly >60yo, no measure of prevalence, hospital admissions only	Yes		Low risk	High risk	High risk	High risk	Low risk	Low risk	Low risk	Low risk	Low risk	High risk		Moderate risk		Unlikely to be representative sample, not measuring prevalence
Eosinophilic enteritis in Northeastern Australia - Pathology, Association with Ancylostoma caninum, and implications	N Walker, J Croese, A Clouston, M Parry, A Loukas, P Prociv	Qualitative	1995	Report cases of eosinophilic enteritis	Queensland, New South Wales	Townsville, Bundaberg, Nambour, Brisbane, Ipswich, Lismore	1971-1993	Case reports	Humans	Surgical biopsy	79	Ancylostoma caninum	Microscopy of surgical biopsy	Adult worms			Case reports	Only surgical resections or biopsies included	No		High risk	High risk	High risk	High risk	Low risk	Low risk	Low risk	Low risk	High risk	High risk		High risk		Case reports
Oocysts and high seroprevalence of Neospora caninum in dogs living in remote Aboriginal communities and wild dogs in Australia.	J King, G Brown, D Jenkins, J Ellis, P Fleming, P Windsor, J Šlapeta	Qualitative	2012	Determine the extent of N. caninum infection in such a dog population using a combination of microscopic, molecular and serological techniques	Northern Territory, New South Wales	Yuendumu, Goodooga, Walgett, Collarenebri, Kempsey, Tuggolo, Port Macquarie, Blue Mountains, Tumbarumba, Kosciuszko National Park	2000-2009	Survey	Dogs and wild dogs	Faeces	132	Hookworm	Flotation	Eggs	23		Can't be disaggregated from wild dog samples	Wild dogs killed and Indigenous community dogs in dog health programs, not STH focused	Yes		High risk	High risk	High risk	High risk	Low risk	High risk	Low risk	Low risk	Low risk	High risk		Moderate risk		No real prevalence established for Indigenous communities, most from wild dogs not in those communities
												Toxocara canis	Flotation	Eggs	13						H	H	H	H	L	H	L	L	L	H		M
Strongyloides stercoralis: a cause of morbidity and mortality for indigenous people in Central Australia	L Einsiedel, L Fernandes	Qualitative	2008	The aim of the study was to determine whether complicated strongy- loidiasis occurs in association with HTLV-1 infection in Central Australia	Northern Territory	Alice Springs Hospital	2000-2006	Case reports	Humans	Blood, faeces	9 case reports	Strongyloides stercoralis	Serology and "faecal studies"	Not stated			Case reports	Case reports, cannot establish prevalence	No		High risk	High risk	High risk	High risk	Low risk	Low risk	Low risk	High risk	Low risk	High risk		High risk		Case studies
Strongyloidiasis Causing Small‐Bowel Obstruction In An Aboriginal Infant	J Walker-Smith, M McMillan, A Middleton, S Robertson, A Hopcroft	Qualitative	1969	Case report	New South Wales	Bowraville	1969	Case reports	Humans	Biopsy	1 case report	Strongyloides stercoralis	Biopsy	ID of adult from biopsy			Case report	Case reports, cannot establish prevalence	No		High risk	High risk	High risk	High risk	Low risk	Low risk	Low risk	High risk	Low risk	High risk		High risk		Case report
Human eosinophilic enteritis caused by the dog hookworm Ancylostoma caninum	P Prociv, J Croese	Qualitative	1990	Case report	Queensland	Townsville	1989	Case reports	Humans	Biopsy	1 case report	Ancylostoma caninum	Biopsy	ID of adult from biopsy	1		Case report	Case reports, cannot establish prevalence	No		High risk	High risk	High risk	High risk	Low risk	Low risk	High risk	High risk	Low risk	High risk		High risk		Case study
Trends in Strongyloides stercoralis Faecal Larvae Detections in the Northern Territory, Australia: 2002 to 2012	J Mayer-Coverdale, A Crowe, P Smith, R Baird	Qualitative	2017	To describe the temporal trends in S. stercoralis larvae detection in faecal samples collected in NT Government Health facilities over a period of 11 years, and review associated demographic and laboratory features, in this population	Northern Territory	Territory-wide	2002-2012	Case-control study	Humans	Faeces	"22892 samples assessed"	Strongyloides stercoralis	Wet mount microscopy followed by formol ethyl-acetate concentration method. Mini Parasep SF Faecal Concentrator	Larvae				Not a prevalence study. No systematic sampling for individual communities, so prevalence likely underestimated. Selection bias with acute illness and comorbidities. Use of routine techniques	Yes		Low risk	High risk	High risk	High risk	Low risk	Low risk	Low risk	Low risk	Low risk	High risk		Moderate risk		Unusual result reporting hard to establish prevalence, not all Indigenous
Decreasing prevalence of Trichuris trichiura (whipworm) in the Northern Territory from 2002 to 2012	A Crowe, P Smith, L Ward, B Currie, R Baird	Qualitative	2014	To observe the prevalence, disease associations, and temporal trends in Trichuris trichiura (whipworm) infection in the Northern Territory	Northern Territory	Northern Territory	2002 - 2012	Case-control study	Humans	Faeces	"63668 faecal samples"	Trichuris trichiura	Wet mount microscopy and concentration method	Examination for eggs	123.1		Most diagnosed in hospital, with patients admitted for reasons other than Trichuris infection. Several years included, include first or all?	Not a prevalence study. No systematic sampling for individual communities, so prevalence likely underestimated. Selection bias with acute illness and comorbidities. Use of routine techniques	Yes		Low risk	High risk	High risk	High risk	Low risk	Low risk	Low risk	Low risk	Low risk	High risk		Moderate risk		Cases only selected, assumes all other negative when not tested
Rapid Progress toward Elimination of Strongyloidiasis in North Queensland, Tropical Australia, 2000-2018.	M Paltridge, S Smith, A Traves, R McDermott, X Fang, C Blake, B Milligan, A D'Addona, J Hanson	Qualitative	2020	To determine the temporospatial epidemiology of strongyloidiasis in the Far North Queensland (FNQ) region of tropical Australia	Queensland	Far North Queensland	2000-2018	Case-control study	Humans	Blood	1649	Strongyloides stercoralis	Serology	ELISA	Varies		Disaggreagated results not available	Hard to disaggregate, several different tests used. Small number of samples per year	Yes		Low risk	Low risk	High risk	High risk	Low risk	Low risk	Low risk	High risk	Low risk	Low risk		Moderate risk		Different testing and pretty low numbers, unlikely to be representative, especially of Indigenous population

## Sheet: Metadata
Title	Study title
Authors	Study authors
Inclusion type (quantitative/ qualitative)	Whether the study was included in quantitative or qualitative synthesis in the review
Publication year	Year of study publication
Study objectives	Stated objectives of the study
State	Australian state in which sample collection occurred
Study site(s)	Specific study sampling sites (disaggregated if several from same study)
Study time period(s)	Study sampling time periods (disaggregated if several from same study)
Study design	Study design (survey/case report/cohort study etc)
Host species	Host species from which samples were taken (human/domestic dog/wild dog/dingo) (disaggregated if several from same study)
Sample type	Sample type collected (blood/faeces etc) (disaggregated if several from same study)
Sample size	Number of samples collected (disaggregated if several from same study)
Parasite species	Parasite species that samples were tested for (disaggregated if several from same study)
Diagnostic technique used	Diagnostic technique used for parasite detection (PCR/ morphological identification/saturated salt flotation etc) (disaggregated if several from same study)
Diagnostic/identification details	Further details about diagnostic technique (type of serological test performed/method of PCR used/parasite stage identified from necropsy or coproscopy)
Number of positives	Number of positive samples from those tested
Apparent prevalence/incidence	Apparent prevalence or incidence as reported or calculated
Notes	Notes on study design, sample collection or methodology
Factors affecting prevalence, incidence and distribution of positive samples	Factors affecting the detected prevalence (seasonal factors/sample preservation/pooling of results etc)
Ethics statement included	Was a statement about ethical approval included in published study (Yes/No)
As detailed in the review, risk of bias assessment was performed using the method developed and published by Hoy et al. The following items refer to this tool, which was modified to reflect characteristics of Indigenous community human and/or animal populations Hoy D, Brooks P, Woolf A, Blyth F, March L, Bain C, et al. Assessing risk of bias in prevalence studies: Modification of an existing tool…
Risk of bias: was study target population representative?	Was the study's target population a close representation of the national population in relation to relevant variables, e.g. age, sex? Yes (LOW RISK): The study's target population was a close representation of the Indigenous community human and/or animal populations. No (HIGH RISK): The study's target population was clearly NOT representative of the Indigenous community human and/or animal popula…
Risk of bias: was sampling frame representative of target population?	Was the sampling frame a true or close representation of the target population? Yes (LOW RISK): The sampling frame was a true or close representation of the target population. No (HIGH RISK): The sampling frame was NOT a true or close representation of the target population.
Risk of bias: was random selection or census used?	Was some form of random selection used to select the sample, OR, was a census undertaken? Yes (LOW RISK): A census was undertaken, OR, some form of random selection was used to select the sample (e.g. simple random sampling, stratified random sampling, cluster sampling, systematic sampling). No (HIGH RISK): A census was NOT undertaken, AND some form of random selection was NOT used to select the …
Risk of bias: was non-response bias minimal?	Was the likelihood of non-response bias minimal? Yes (LOW RISK): The response rate for the study was >/=75%, OR, an analysis was performed that showed no significant difference in relevant demographic characteristics between responders and nonresponders No (HIGH RISK): The response rate was <75%, and if any analysis comparing responders and non-responders was done, it showed a significant differe…
Risk of bias: was data collected directly from subjects?	Were data collected directly from the subjects (as opposed to a proxy)? Yes (LOW RISK): All data were collected directly from the subjects. No (HIGH RISK): In some instances, data were collected from a proxy.
Risk of bias: was there an acceptable case definition?	Was an acceptable case definition used in the study? Yes (LOW RISK): An acceptable case definition was used. No (HIGH RISK): An acceptable case definition was NOT used.
Risk of bias: was test reliable and validated?	Was the study instrument that measured the parameter of interest (e.g. prevalence of low back pain) shown to have reliability and validity (if necessary)? Yes (LOW RISK): The study instrument had been shown to have reliability and validity (if this was necessary), e.g. test-retest, piloting, validation in a previous study, etc. No (HIGH RISK): The study instrument had NOT been shown to have relia…
Risk of bias: was same mode of data collection used for all subjects?	Was the same mode of data collection used for all subjects? Yes (LOW RISK): The same mode of data collection was used for all subjects. No (HIGH RISK): The same mode of data collection was NOT used for all subjects
Risk of bias: was length of shortest prevalence period appropriate?	Was the length of the shortest prevalence period for the parameter of interest appropriate? Yes (LOW RISK): The shortest prevalence period for the parameter of interest was appropriate (e.g. point prevalence, one-week prevalence, one-year prevalence). No (HIGH RISK): The shortest prevalence period for the parameter of interest was not appropriate (e.g. lifetime prevalence)
Risk of bias: were numerator and denominator appropriate?	Were the numerator(s) and denominator(s) for the parameter of interest appropriate? Yes (LOW RISK): The paper presented appropriate numerator(s) AND denominator(s) for the parameter of interest (e.g. the prevalence of low back pain). No (HIGH RISK): The paper did present numerator(s) AND denominator(s) for the parameter of interest but one or more of these were inappropriate.
Overall risk of bias summary	Summary item on the overall risk of study bias LOW RISK OF BIAS: Further research is very unlikely to change our confidence in the estimate. MODERATE RISK OF BIAS: Further research is likely to have an important impact on our confidence in the estimate and may change the estimate. HIGH RISK OF BIAS: Further research is very likely to have an important impact on our confidence in the estimate and …
Risk of bias notes	Specific notes on any areas of high risk of bias
