# Supplementary material for: A systematic review and meta-analysis of human and zoonotic dog soil-transmitted helminth infections in Australian Indigenous communities
Source: PLoS Negl Trop Dis. 2022 Oct 24;16(10):e0010895. doi: 10.1371/journal.pntd.0010895 (PMC9632820; doi:10.1371/journal.pntd.0010895)
Supplement: S1 File — (R) [file pntd.0010895.s003.r]

library(epiR); library(R2WinBUGS)

# STEP 1: Enter parameters for diagnostic test sensitivity and specificity

# DIAGNOSTIC TESTS FOR HOOKWORMS

  # Direct smear / wet prep (Betabuster):
      # Betabuster to get estimates of distribution of SENSITIVITY for direct smear / wet prep:
      #rval <- epi.betabuster(mode = 0.163, conf = 0.95, greaterthan = FALSE, x = 0.537, conf.level = 0.95, max.shape1 = 100, step = 0.001)
      #hw_dir_sm1.se <- rval$shape1; hw_dir_sm2.se <- rval$shape2; hw_dir_sm.se <- rval$mode
      #windows(); plot(seq(from = 0, to = 1, by = 0.001), dbeta(x = seq(from = 0, to = 1,by = 0.001), shape1 = hw_dir_sm1.se, shape2 = hw_dir_sm2.se), type = "l", xlab = "Test sensitivity", ylab = "Density")

      # Betabuster to get estimates of distribution of SPECIFICITY for direct smear / wet prep:
      #rval <- epi.betabuster(mode = 0.999, conf = 0.95, greaterthan = TRUE, x = 0.95, conf.level = 0.95, max.shape1 = 100, step = 0.001)
      #hw_dir_sm1.sp <- rval$shape1; hw_dir_sm2.sp <- rval$shape2; hw_dir_sm.sp <- rval$mode
      #windows(); plot(seq(from = 0, to = 1, by = 0.001), dbeta(x = seq(from = 0, to = 1,by = 0.001), shape1 = hw_dir_sm1.sp, shape2 = hw_dir_sm2.sp), type = "l", xlab = "Test specificity", ylab = "Density")

  # Flotation (Betabuster):
      # Betabuster to get estimates of distribution of SENSITIVITY for flotation:
      #rval <- epi.betabuster(mode = 0.379, conf = 0.95, greaterthan = FALSE, x = 0.452, conf.level = 0.95, max.shape1 = 100, step = 0.001)
      #hw_flot1.se <- rval$shape1; hw_flot2.se <- rval$shape2; hw_flot.se <- rval$mode
      #windows(); plot(seq(from = 0, to = 1, by = 0.001), dbeta(x = seq(from = 0, to = 1,by = 0.001), shape1 = hw_flot1.se, shape2 = hw_flot2.se), type = "l", xlab = "Test sensitivity", ylab = "Density")

      # Betabuster to get estimates of distribution of SPECIFICITY for flotation:
      #rval <- epi.betabuster(mode = 0.999, conf = 0.95, greaterthan = TRUE, x = 0.95, conf.level = 0.95, max.shape1 = 100, step = 0.001)
      #hw_flot1.sp <- rval$shape1; hw_flot2.sp <- rval$shape2; hw_flot.sp <- rval$mode
      #windows(); plot(seq(from = 0, to = 1, by = 0.001), dbeta(x = seq(from = 0, to = 1,by = 0.001), shape1 = hw_flot1.sp, shape2 = hw_flot2.sp), type = "l", xlab = "Test specificity", ylab = "Density")

  # Morphology (Betabuster):
      # # Betabuster to get estimates of distribution of SENSITIVITY for morphology:
      # rval <- epi.betabuster(mode = 0.138, conf = 0.95, greaterthan = FALSE, x = 0.5, conf.level = 0.95, max.shape1 = 100, step = 0.001)
      # hw_morph1.se <- rval$shape1; hw_morph2.se <- rval$shape2; hw_morph.se <- rval$mode
      # windows(); plot(seq(from = 0, to = 1, by = 0.001), dbeta(x = seq(from = 0, to = 1,by = 0.001), shape1 = hw_morph1.se, shape2 = hw_morph2.se), type = "l", xlab = "Test sensitivity", ylab = "Density")

      # Betabuster to get estimates of distribution of SPECIFICITY for morphology:
      # rval <- epi.betabuster(mode = 0.999, conf = 0.95, greaterthan = TRUE, x = 0.99, conf.level = 0.95, max.shape1 = 100, step = 0.001)
      # hw_morph1.sp <- rval$shape1; hw_morph2.sp <- rval$shape2; hw_morph.sp <- rval$mode
      # windows(); plot(seq(from = 0, to = 1, by = 0.001), dbeta(x = seq(from = 0, to = 1,by = 0.001), shape1 = hw_morph1.sp, shape2 = hw_morph2.sp), type = "l", xlab = "Test specificity", ylab = "Density")

  # cPCR (Betabuster):
      # Betabuster to get estimates of distribution of SENSITIVITY for cPCR:
      rval <- epi.betabuster(mode = 0.847, conf = 0.95, greaterthan = TRUE, x = 0.7674, conf.level = 0.95, max.shape1 = 100, step = 0.001)
      hw_cPCR1.se <- rval$shape1; hw_cPCR2.se <- rval$shape2; hw_cPCR.se <- rval$mode
      windows(); plot(seq(from = 0, to = 1, by = 0.001), dbeta(x = seq(from = 0, to = 1,by = 0.001), shape1 = hw_cPCR1.se, shape2 = hw_cPCR2.se), type = "l", xlab = "Test sensitivity", ylab = "Density")

      # # Betabuster to get estimates of distribution of SPECIFICITY for cPCR:
      rval <- epi.betabuster(mode = 0.876, conf = 0.95, greaterthan = TRUE, x = 0.772, conf.level = 0.95, max.shape1 = 100, step = 0.001)
      hw_cPCR1.sp <- rval$shape1; hw_cPCR2.sp <- rval$shape2; hw_cPCR.sp <- rval$mode
      windows(); plot(seq(from = 0, to = 1, by = 0.001), dbeta(x = seq(from = 0, to = 1,by = 0.001), shape1 = hw_cPCR1.sp, shape2 = hw_cPCR2.sp), type = "l", xlab = "Test specificity", ylab = "Density")


# DIAGNOSTIC TESTS FOR TRICHURIS TRICHIURA

  # Direct smear / wet prep (Betabuster):
      # Betabuster to get estimates of distribution of SENSITIVITY for direct smear / wet prep:
      #rval <- epi.betabuster(mode = 0.149, conf = 0.95, greaterthan = FALSE, x = 0.217, conf.level = 0.95, max.shape1 = 100, step = 0.001)
      #tr_dir_sm1.se <- rval$shape1; tr_dir_sm2.se <- rval$shape2; tr_dir_sm.se <- rval$mode
      #windows(); plot(seq(from = 0, to = 1, by = 0.001), dbeta(x = seq(from = 0, to = 1,by = 0.001), shape1 = tr_dir_sm1.se, shape2 = tr_dir_sm2.se), type = "l", xlab = "Test sensitivity", ylab = "Density")

      # Betabuster to get estimates of distribution of SPECIFICITY for direct smear / wet prep:
      # rval <- epi.betabuster(mode = 0.999, conf = 0.95, greaterthan = TRUE, x = 0.98, conf.level = 0.95, max.shape1 = 100, step = 0.001)
      # tr_dir_sm1.sp <- rval$shape1; tr_dir_sm2.sp <- rval$shape2; tr_dir_sm.sp <- rval$mode
      # windows(); plot(seq(from = 0, to = 1, by = 0.001), dbeta(x = seq(from = 0, to = 1,by = 0.001), shape1 = tr_dir_sm1.sp, shape2 = tr_dir_sm2.sp), type = "l", xlab = "Test specificity", ylab = "Density")

  # Flotation (Betabuster):
      # Betabuster to get estimates of distribution of SENSITIVITY for flotation:
      # rval <- epi.betabuster(mode = 0.639, conf = 0.95, greaterthan = FALSE, x = 0.775, conf.level = 0.95, max.shape1 = 100, step = 0.001)
      # tr_flot1.se <- rval$shape1; tr_flot2.se <- rval$shape2; tr_flot.se <- rval$mode
      # windows(); plot(seq(from = 0, to = 1, by = 0.001), dbeta(x = seq(from = 0, to = 1,by = 0.001), shape1 = tr_flot1.se, shape2 = tr_flot2.se), type = "l", xlab = "Test sensitivity", ylab = "Density")
      # 
      # # Betabuster to get estimates of distribution of SPECIFICITY for flotation:
      # rval <- epi.betabuster(mode = 0.964, conf = 0.95, greaterthan = FALSE, x = 0.989, conf.level = 0.95, max.shape1 = 100, step = 0.001)
      # tr_flot1.sp <- rval$shape1; tr_flot2.sp <- rval$shape2; tr_flot.sp <- rval$mode
      # windows(); plot(seq(from = 0, to = 1, by = 0.001), dbeta(x = seq(from = 0, to = 1,by = 0.001), shape1 = tr_flot1.sp, shape2 = tr_flot2.sp), type = "l", xlab = "Test specificity", ylab = "Density")


# =====================================================================================================================
          # STEP 2: Take each study in turn and enter appropriate values for Rogan-Gladen and Bayesian TP estimation:


      ntest <- 34
      aprev <- 0.0000001 / ntest
      
      
# Direct smear / wet prep for hookworm:
      #shape1.se <- hw_dir_sm1.se; shape2.se <- hw_dir_sm2.se; tse <- hw_dir_sm.se
      #shape1.sp <- hw_dir_sm1.sp; shape2.sp <- hw_dir_sm2.sp; tsp <- hw_dir_sm.sp
      
# Flotation for hookworm:
      #shape1.se <- hw_flot1.se; shape2.se <- hw_flot2.se; tse <- hw_flot.se
      #shape1.sp <- hw_flot1.sp; shape2.sp <- hw_flot2.sp; tsp <- hw_flot.sp
      
# Morphology for hookworm:
      # shape1.se <- hw_morph1.se; shape2.se <- hw_morph2.se; tse <- hw_morph.se
      # shape1.sp <- hw_morph1.sp; shape2.sp <- hw_morph2.sp; tsp <- hw_morph.sp

# cPCR for hookworm:
      shape1.se <- hw_cPCR1.se; shape2.se <- hw_cPCR2.se; tse <- hw_cPCR.se
      shape1.sp <- hw_cPCR1.sp; shape2.sp <- hw_cPCR2.sp; tsp <- hw_cPCR.sp

# Direct smear / wet prep for Trichuris:
      # shape1.se <- tr_dir_sm1.se; shape2.se <- tr_dir_sm2.se; tse <- tr_dir_sm.se
      # shape1.sp <- tr_dir_sm1.sp; shape2.sp <- tr_dir_sm2.sp; tsp <- tr_dir_sm.sp
      
# Flotation for Trichuris:
      # shape1.se <- tr_flot1.se; shape2.se <- tr_flot2.se; tse <- tr_flot.se
      # shape1.sp <- tr_flot1.sp; shape2.sp <- tr_flot2.sp; tsp <- tr_flot.sp 
      
# Estimates of distribution of TRUE PREVALENCE:
      rval <- epi.betabuster(mode = aprev, conf = 0.95, greaterthan = F, x = 0.1, conf.level = 0.95, max.shape1 = 100, step = 0.001)
      shape1.tp <- rval$shape1; shape2.tp <- rval$shape2
      shape1.tp <- 1; shape2.tp <- 1
      windows(); plot(seq(from = 0, to = 1, by = 0.001), dbeta(x = seq(from = 0, to = 1,by = 0.001), shape1 = shape1.tp, shape2 = shape2.tp), type = "l", xlab = "True prevalence", ylab = "Density")
      

# =====================================================================================================================
                          # STEP 3: Rogan-Gladen estimate of true prevalence

# How many positive samples?
npos <- round((aprev * ntest), 0); npos

epi.prev(pos = npos, tested = ntest, se = tse, sp = tsp, conf.level = 0.95)


# =====================================================================================================================
                          # STEP 4: Bayesian estimate of true prevalence

# Specify the WinBUGs model:
      model <- paste("model{
        obs ~ dbin(ap, n)
        ap <- se * tp + (1 - sp) * (1 - tp) 
        se ~ dbeta(", shape1.se, ",", shape2.se, ")
        sp ~ dbeta(", shape1.sp, ",", shape2.sp, ")
        tp ~ dbeta(", shape1.tp, ",", shape2.tp, ")
        # Use a non-informed prior for true prevalence:
        # tp ~ dbeta(1,1)
         }", sep = "")

# Set the working directory:
      setwd("directory") # Set directory here
      write.table(model, file = "model.bug", quote = FALSE, sep = " ", row.names = FALSE, col.names = FALSE)
# Data:
      dat.bug <- list(n = ntest, obs = npos)
      #dat.bug <- list(n = 200, obs = 0)
# Initial values:
      ini.bug1 <- list(tp = aprev, se = tse, sp = tsp)
      ini.bug <- list(ini.bug1)

      dat.bug01 <- bugs(dat.bug, ini.bug, model.file = "model.bug",
          parameters.to.save = c("ap", "tp", "se", "sp"), n.chains = 1, n.burnin = 1000, n.iter = 2000000, 
          DIC = FALSE, codaPkg = TRUE, bugs.directory = "directory",  # Set directory here
          working.directory = "directory")       # Set directory here
                                        
      dat.coda01 <- read.bugs(dat.bug01)
      summary(dat.coda01)

     windows(); plot(dat.coda01)
