# Supplementary material for: A systematic review and meta-analysis of human and zoonotic dog soil-transmitted helminth infections in Australian Indigenous communities
Source: PLoS Negl Trop Dis. 2022 Oct 24;16(10):e0010895. doi: 10.1371/journal.pntd.0010895 (PMC9632820; doi:10.1371/journal.pntd.0010895)
Supplement: S2 File — (R) [file pntd.0010895.s004.R]

# Load packages for working with data
library(epiR)
library(readxl)
library(dplyr)
library(tidyr)
library(xlsx)

# Set working directory

directory <- "directory" # Set directory here

# Load data with locations, hosts, parasites, samples, positives and diagnostic tests

trueprev_data <- read_excel(paste0(directory,"trueprev_data.xlsx"), 
                            col_types = c("text", "text", "text", 
                                          "text", "numeric", "numeric", "text", 
                                          "text", "text", "numeric", "numeric", 
                                          "numeric", "numeric"))

# Determine true prevalence based off imperfect test via epiR function

trueprev_results <- epi.prev(pos = trueprev_data$positive, tested = trueprev_data$tested, se = trueprev_data$sensitivity, 
         sp = trueprev_data$specificity, method = "blaker", units = 100, conf.level = 0.95)


# Bind results in readable format to original data

trueprev_table <- bind_cols(trueprev_data, 
                            'Apparent prevalence % (95% CI)' = paste0(round(trueprev_results$ap$est,1), " (", 
                                                                    round(trueprev_results$ap$lower,1), 
                                                                    " - ", round(trueprev_results$ap$upper,1), ")"),
                            
                            'True prevalence % (95% CI)' = paste0(round(trueprev_results$tp$est,1), " (", 
                                                                round(trueprev_results$tp$lower,1), 
                                                                " - ", round(trueprev_results$tp$upper,1), ")"))

# Write results to new csv

write.csv(trueprev_table, file = paste0(directory,"trueprev_results.csv"))
