# Supplementary material for: A systematic review and meta-analysis of human and zoonotic dog soil-transmitted helminth infections in Australian Indigenous communities
Source: PLoS Negl Trop Dis. 2022 Oct 24;16(10):e0010895. doi: 10.1371/journal.pntd.0010895 (PMC9632820; doi:10.1371/journal.pntd.0010895)
Supplement: S3 File — (R) [file pntd.0010895.s005.R]

library(metafor)
library(dplyr)
library(readxl)
library(forestplot)

# Set working directory

directory <- "directory" # Set directory here
setwd(directory)

# Read in true prevalence data, create names vector and order data for plotting

dat <- read_excel(paste0(directory,"trueprev_results.xlsx"))
dat$parasite <- as.factor(dat$parasite) # Parasites as factor
names(dat) <- gsub(" ", "_", names(dat)) # Replace space with underscore in data headings for ease of coding
dat <-dat[order(dat$diagnostic_test, dat$host, dat$year),] # Oder by diagnostic test, then host, then year
dat$diagnostic_test[dat$diagnostic_test == "MI"] <- "MpAd"

# Calculate what the number of positives would have been if test was 100% sensitive and specific
dat <- mutate(dat, TP_positive = round((TP_estimate/100) * tested, 0))


# Create parasites vector for looping
parasites <- as.character(unique(dat$parasite))

# For loop to create base, header and summary data for each parasite group
for (i in parasites) {

parasite_forestplot <- filter(dat,parasite == i) # Filter current working data by species

name <- gsub(" ", "_", i) # Replace space between genus and species with underscore for ease of coding

# Create base data with TP, upper and lower CI, study name, host, diagnostic, sample size and helper TP label 
assign(paste0(name,"_base_data"), tibble(mean  = parasite_forestplot$TP_estimate,  
                     lower = parasite_forestplot$TP_lower,
                     upper = parasite_forestplot$TP_upper,
                     study = parasite_forestplot$paper,
                     host = parasite_forestplot$host,
                     diagnostic = parasite_forestplot$diagnostic_test,
                     'sample size' = paste(parasite_forestplot$tested),
                     TP = paste0(parasite_forestplot$TP_estimate, " [", 
                                 parasite_forestplot$TP_lower, ", ", 
                                 parasite_forestplot$TP_upper, "]")))

# Individual effect (prevalence) summary to create data for pooled effect
ies <- escalc(xi = TP_positive, ni = tested, measure = "PR", data = parasite_forestplot)

# Pooled effect (prevalence) summary to feed into summary data
pes <- rma(yi, vi, data = ies, method = "DL", weighted = TRUE)

# Header for each parasite
assign(paste0(name,"_header"), tibble(
        study = paste0(i),
        summary = TRUE
        ))

# Table of summary data for pooled prevalence from pes 
assign(paste0(name,"_summary"),tibble(mean  = pes$beta[1] * 100, 
                  lower = pes$ci.lb * 100,
                  upper = pes$ci.ub * 100,
                  study = paste0(i, " pooled TP"),
                  TP = paste0(round(pes$beta[1]*100, 1), " [", 
                              round(pes$ci.lb*100, 1), ", ", 
                              round(pes$ci.ub*100, 1), "]"),
                  summary = TRUE))
}

# Create table header
header <- tibble(study = "Study and year",
                 host = "Host",
                 diagnostic = "Diagnostic",
                 'sample size' = "Sample Size",
                 TP = "TP % [95% CI]",
                 summary = TRUE)

# Create empty row for dataframe for clear plotting
empty_row <- tibble(mean = NA_real_)

# Trichuris summary data contains lower CI below 0, set to 0
Trichuris_trichiura_summary$lower <- 0
Trichuris_trichiura_summary$TP <- "31.6 [0, 81]"

# Create dataframe of all results
output_df <- bind_rows(header,
                      empty_row, empty_row,
                       Ancylostoma_caninum_header,
                       empty_row,
                       Ancylostoma_caninum_base_data,
                       empty_row,
                       Ancylostoma_caninum_summary,
                      empty_row, empty_row,
                       Ancylostoma_ceylanicum_header,
                       empty_row,
                       Ancylostoma_ceylanicum_base_data,
                       empty_row,
                       Ancylostoma_ceylanicum_summary,
                      empty_row, empty_row,
                       Ancylostoma_duodenale_header,
                       empty_row,
                       Ancylostoma_duodenale_base_data,
                       empty_row,
                       Ancylostoma_duodenale_summary,
                      empty_row, empty_row,
                       Hookworm_header,
                       empty_row,
                       Hookworm_base_data,
                       empty_row,
                       Hookworm_summary,
                      empty_row, empty_row,
                       Strongyloides_stercoralis_header,
                       empty_row,
                       Strongyloides_stercoralis_base_data,
                       empty_row,
                       Strongyloides_stercoralis_summary,
                      empty_row, empty_row,
                      Trichuris_trichiura_header,
                      empty_row,
                      Trichuris_trichiura_base_data,
                      empty_row
                       )

# Forest plot of all results
output_df %>% 
  forestplot(labeltext = c(study, host, diagnostic, 'sample size', TP),
             align = c("l", "c", "c", "c"),
             zero = NA,
             grid = TRUE,
             xticks = c(0, 25, 50, 75, 100),
             is.summary = summary,
             clip = c(0, 100),
             graphwidth = unit(9, "cm"),
             colgap = unit(3, "mm"),
             lineheight = "auto",
             graph.pos = 5,
             hrzl_lines = list("3" = gpar(lwd = 2),
                               "33" = gpar(lwd = 1),
                               "46" = gpar(lwd = 1),
                               "58" = gpar(lwd = 1),
                               "68" = gpar(lwd = 1),
                               "105" = gpar(lwd = 1)),
             xlab = "True prevalence (%)",
             txt_gp = fpTxtGp(ticks = gpar(fontfamily = "", cex = 0.6),
                              xlab  = gpar(fontface = "bold", cex = 0.6),
                              label = gpar(fontfamily = "", cex = 0.5),
                              summary  = gpar(fontface = "bold.italic", cex = 0.5)),
             col = fpColors(summary = "#003f5c"),
             boxsize = 0.5
  )

# Create dataframe of all hookworm results
output_df_1 <- bind_rows(header,
                         empty_row, empty_row,
                         Ancylostoma_caninum_header,
                         empty_row,
                         Ancylostoma_caninum_base_data,
                         empty_row,
                         Ancylostoma_caninum_summary,
                         empty_row, empty_row,
                         Ancylostoma_ceylanicum_header,
                         empty_row,
                         Ancylostoma_ceylanicum_base_data,
                         empty_row,
                         Ancylostoma_ceylanicum_summary,
                         empty_row, empty_row,
                         Ancylostoma_duodenale_header,
                         empty_row,
                         Ancylostoma_duodenale_base_data,
                         empty_row,
                         Ancylostoma_duodenale_summary,
                         empty_row, empty_row,
                         Hookworm_header,
                         empty_row,
                         Hookworm_base_data,
                         empty_row,
                         Hookworm_summary,
                         empty_row
)
# Create dataframe of Strongyloides and Trichuris results
output_df_2 <- bind_rows(header,
                         empty_row, empty_row,
                         Strongyloides_stercoralis_header,
                         empty_row,
                         Strongyloides_stercoralis_base_data,
                         empty_row,
                         Strongyloides_stercoralis_summary,
                         empty_row, empty_row,
                         Trichuris_trichiura_header,
                         empty_row,
                         Trichuris_trichiura_base_data,
                         empty_row,
                         Trichuris_trichiura_summary,
                         empty_row
)

# Forest plot of hookworm results
output_df_1 %>% 
  forestplot(labeltext = c(study, host, diagnostic, 'sample size', TP),
             align = c("l", "c", "c", "c"),
             zero = NA,
             grid = TRUE,
             xticks = c(0, 25, 50, 75, 100),
             is.summary = summary,
             clip = c(0, 100),
             graphwidth = unit(9, "cm"),
             colgap = unit(3, "mm"),
             lineheight = "auto",
             graph.pos = 5,
             hrzl_lines = list("3" = gpar(lwd = 2),
                               "32" = gpar(lwd = 1),
                               "43" = gpar(lwd = 1),
                               "55" = gpar(lwd = 1)),
             xlab = "True prevalence (%)",
             txt_gp = fpTxtGp(ticks = gpar(fontfamily = "", cex = 0.9),
                              xlab  = gpar(fontface = "bold", cex = 0.9),
                              label = gpar(fontfamily = "", cex = 0.7),
                              summary  = gpar(fontface = "bold.italic", cex = 0.8)),
             col = fpColors(summary = "#003f5c")
  )

# Forest plot of Strongyloides and Trichuris results
output_df_2 %>% 
  forestplot(labeltext = c(study, host, diagnostic, 'sample size', TP),
             align = c("l", "c", "c", "c"),
             zero = NA,
             grid = TRUE,
             xticks = c(0, 25, 50, 75, 100),
             is.summary = summary,
             clip = c(0, 100),
             graphwidth = unit(9, "cm"),
             colgap = unit(3, "mm"),
             lineheight = "auto",
             graph.pos = 5,
             hrzl_lines = list("3" = gpar(lwd = 2),
                               "40" = gpar(lwd = 1)),
             xlab = "True prevalence (%)",
             txt_gp = fpTxtGp(ticks = gpar(fontfamily = "", cex = 0.9),
                              xlab  = gpar(fontface = "bold", cex = 0.9),
                              label = gpar(fontfamily = "", cex = 0.7),
                              summary  = gpar(fontface = "bold.italic", cex = 0.8)),
             col = fpColors(summary = "#003f5c")
  )
