# Supplementary material for: A systematic review and meta-analysis of human and zoonotic dog soil-transmitted helminth infections in Australian Indigenous communities
Source: PLoS Negl Trop Dis. 2022 Oct 24;16(10):e0010895. doi: 10.1371/journal.pntd.0010895 (PMC9632820; doi:10.1371/journal.pntd.0010895)
Supplement: S4 File — (R) [file pntd.0010895.s006.R]

library(ggplot2)
library(readxl)
library(tidyr)
library(Hmisc)
library(rgdal)
library(raster)
library(dplyr)
library(rgeos)
library(ggspatial)
library(forcats)
library(scales)
library(gridExtra)
library(cowplot)

# Set working directory

directory <- "directory" # Set directory here

# Read in point data and filter rows with no GPS coordinates

sites <- read.csv(paste0(directory,"map_data.csv")) %>%
  filter(latitude != "NA")

sites$host <- as.factor(sites$host)

# Read in Indigenous community GPS coordinates from National Indigenous Australians Agency, 

communities <- read.csv(paste0(directory,"community_data.csv")) 

# Subset data by parasite species

hookworm <- filter(sites, parasite == "Hookworm")
ceylanicum <- filter(sites, parasite == "Ancylostoma ceylanicum")
caninum <- filter(sites, parasite == "Ancylostoma caninum")
strongyloides <- filter(sites, parasite_group == "Strongyloides stercoralis")
trichuris <- filter(sites, parasite_group == "Trichuris trichiura")

# Define point data aesthetic mappings

host_shapes <- c(22, 21, 24)
names(host_shapes) <- levels(sites$host)
colours <- c("#003f5c", "#bc5090", "#ffa600")
names(colours) <- levels(sites$host)


# Create cropping bounds for map

geo_bounds <- c(left = 110, 
                bottom = -44, 
                right = 155, 
                top = -8)

sites.grid <- expand.grid(lon_bound = c(geo_bounds[1], geo_bounds[3]), 
                          lat_bound = c(geo_bounds[2], geo_bounds[4]))

coordinates(sites.grid) <- ~ lon_bound + lat_bound

# Read in and crop shapefile for map

AUS_shape <- readOGR(dsn = paste0(directory,"AUS_adm"),layer = "AUS_adm1", verbose = F ) %>% 
  crop(extent(sites.grid))

# Plot base map with Indigenous communities

base_map <- ggplot() + 
  geom_polygon(data = AUS_shape, aes(x=long, y=lat, group=group), fill="antiquewhite2", colour = "grey15") +
  coord_sf(crs = 4326,  label_axes = waiver()) +
  geom_point(data = communities, aes(x = LONGITUDE, y = LATITUDE), size = 0.8, colour = "grey50", show.legend = FALSE) +
  annotation_scale(location = "bl", width_hint = 0.4, bar_cols = c("gray45", "white")) +
  labs(x="Longitude", y="Latitude") +
  theme(panel.background = element_rect(fill = "skyblue"), panel.grid.major = element_line(colour = "grey60"))
  
# Create plots for each parasite group

trichuris_plot <- base_map +
  geom_point(data = trichuris, aes(x = longitude, y = latitude, shape = host, size = 2, fill = host), alpha = 0.8, 
             show.legend = FALSE) +
  scale_shape_manual(values = host_shapes) +
  scale_fill_manual(values = colours) +
  labs(title = "Trichuris trichiura") +
  theme(plot.title = element_text(hjust = 0.5, face = "italic"))

strongyloides_plot <- base_map +
  geom_point(data = strongyloides, aes(x = longitude, y = latitude, shape = host, size = 2, fill = host), alpha = 0.8, 
             show.legend = FALSE) +
  scale_shape_manual(values = host_shapes) +
  scale_fill_manual(values = colours) +
  labs(title = "Strongyloides stercoralis") +
  theme(plot.title = element_text(hjust = 0.5, face = "italic"))

hookworm_plot <- base_map +
  geom_point(data = hookworm, aes(x = longitude, y = latitude, shape = host, size = 2, fill = host), alpha = 0.8, 
             show.legend = FALSE) +
  scale_shape_manual(values = host_shapes) +
  scale_fill_manual(values = colours) +
  labs(title = "Unspecified hookworm") +
  theme(plot.title = element_text(hjust = 0.5))

ceylanicum_plot <- base_map +
  geom_point(data = ceylanicum, aes(x = longitude, y = latitude, shape = host, size = 2, fill = host), alpha = 0.8, 
             show.legend = FALSE) +
  scale_shape_manual(values = host_shapes) +
  scale_fill_manual(values = colours) +
  labs(title = "Ancylostoma ceylanicum") +
  theme(plot.title = element_text(hjust = 0.5, face = "italic"))

caninum_plot <- base_map +
  geom_point(data = caninum, aes(x = longitude, y = latitude, shape = host, size = 2, fill = host), alpha = 0.8, 
             show.legend = FALSE) +
  scale_shape_manual(values = host_shapes) +
  scale_fill_manual(values = colours) +
  labs(title = "Ancylostoma caninum") +
  theme(plot.title = element_text(hjust = 0.5, face = "italic"))

# Create legend of Indigenous communities and hosts, extract legend

legend <- ggplot(sites) +
  geom_point(aes(x = longitude, y = latitude, shape = host)) +
  geom_point(data = communities, aes(x = LONGITUDE, y = LATITUDE, size = "Indigenous community"), colour = "grey50") +
  scale_shape_manual(values = host_shapes) +
  scale_fill_manual(values = colours) +
  guides(shape = guide_legend(title = "Host", override.aes = list(size = 4, fill = colours)), 
         size = guide_legend(title = "Location", override.aes = list(size = 2))) +
  theme_light()

legend <- get_legend(legend)

# Plot maps in 2 x 3 grid with legend

plots_grid <- grid.arrange(hookworm_plot, ceylanicum_plot, caninum_plot, strongyloides_plot, trichuris_plot, legend, nrow = 3)

# Save grid in A4 portrait size

ggsave(filename = "STH_map.jpg", plot = plots_grid, path = directory, width = 21, 
       height = 29, units = "cm")
